# Supplementary material for: Transbronchial Mediastinal Cryobiopsy Guided by Endobronchial Ultrasound in Addition to Endobronchial Ultrasound-Guided Transbronchial Needle Aspiration in the Diagnosis of Ilo-Mediastinal Lymphadenopathy Without Obvious Primary Lung Neoplastic Lesion: A Prospective Multicenter Study
Source: J Clin Med. 2025 Oct 20;14(20):7407. doi: 10.3390/jcm14207407 (PMC12565598; doi:10.3390/jcm14207407)
Supplement: Supplementary file 1 [file jcm-14-07407-s001.zip]

Archive with 1 entries (1 files):
- jcm-3866723-supplementary.pdf
